# Supplementary material for: In Vitro Liver Metabolism of Six Flavonoid C-Glycosides
Source: Molecules. 2021 Nov 1;26(21):6632. doi: 10.3390/molecules26216632 (PMC8587677; doi:10.3390/molecules26216632)
Supplement: Supplementary file 1 [file molecules-26-06632-s001.zip]

Archive with 1 entries (1 files):
- molecules-1396343-supplementary.pdf
